# Supplementary material for: Fixing carbon credits requires a new financing model
Source: PNAS Nexus. 2026 May 12;5(5):pgag117. doi: 10.1093/pnasnexus/pgag117 (PMC13162348; doi:10.1093/pnasnexus/pgag117)
Supplement: pgag117_Supplementary_Data [file pgag117_supplementary_data.xlsx]

## Sheet: Figure 1
	Year	2016	2017	2018	2019	2020	2021	2022	2023		Standard Dev	Mean	Coefficient of variation
	Forestry
	Prices	5.1	3.4	3.2	4.33	5.6	5.78	10.14	9.72		2.48291	5.90875	42.0209
	Renewables
	Prices	1.4	1.9	1.7	1.42	0.87	2.16	4.16	3.88		1.11923	2.18625	51.194
	S&P500
	Index value	2091.84	2448.22	2744.68	2912.5	3218.5	4266.79	4100.7	4280.78		804.207	3258	24.6841
